# Supplementary material for: Piperlongumine Analogs Promote A549 Cell Apoptosis through Enhancing ROS Generation
Source: Molecules. 2021 May 28;26(11):3243. doi: 10.3390/molecules26113243 (PMC8198376; doi:10.3390/molecules26113243)
Supplement: Supplementary file 1 [file molecules-26-03243-s001.zip]

Archive with 1 entries (1 files):
- molecules-1201252-supplementary.pdf
